# Supplementary material for: Multi-center retrospective cohort study applying deep learning to electrocardiograms to identify left heart valvular dysfunction
Source: Commun Med (Lond). 2023 Feb 14;3:24. doi: 10.1038/s43856-023-00240-w (PMC9929085; doi:10.1038/s43856-023-00240-w)
Supplement: Supplementary file 1 — Supplementary Data 1 [file 43856_2023_240_MOESM1_ESM.xlsx]

## Sheet: Sheet1
	individual	group	observation	value	id	gender	test_type
0	0.838	18 to 30	PERFORMANCE	83.7855	1	Female	External Validation
1	0.836	18 to 30	PERFORMANCE	83.6038	2	Male	External Validation
2	0.866	18 to 30	PERFORMANCE	86.6354	3	Female	Internal Testing
3	0.882	18 to 30	PERFORMANCE	88.1924	4	Male	Internal Testing
4		18 to 30	PERFORMANCE	500	5		zNA
5	0.883	30 to 40	PERFORMANCE	88.2784	6	Female	External Validation
6	0.889	30 to 40	PERFORMANCE	88.8894	7	Male	External Validation
7	0.889	30 to 40	PERFORMANCE	88.8555	8	Female	Internal Testing
8	0.822	30 to 40	PERFORMANCE	82.1642	9	Male	Internal Testing
9		30 to 40	PERFORMANCE	500	10		zNA
10	0.824	40 to 50	PERFORMANCE	82.4404	11	Female	External Validation
11	0.846	40 to 50	PERFORMANCE	84.5649	12	Male	External Validation
12	0.907	40 to 50	PERFORMANCE	90.7492	13	Female	Internal Testing
13	0.86	40 to 50	PERFORMANCE	85.9527	14	Male	Internal Testing
14		40 to 50	PERFORMANCE	500	15		zNA
15	0.82	50 to 60	PERFORMANCE	82.0271	16	Female	External Validation
16	0.836	50 to 60	PERFORMANCE	83.5894	17	Male	External Validation
17	0.876	50 to 60	PERFORMANCE	87.5972	18	Female	Internal Testing
18	0.878	50 to 60	PERFORMANCE	87.7874	19	Male	Internal Testing
19		50 to 60	PERFORMANCE	500	20		zNA
20	0.863	60 to 70	PERFORMANCE	86.2974	21	Female	External Validation
21	0.916	60 to 70	PERFORMANCE	91.5906	22	Male	External Validation
22	0.849	60 to 70	PERFORMANCE	84.9283	23	Female	Internal Testing
23	0.866	60 to 70	PERFORMANCE	86.6169	24	Male	Internal Testing
24		60 to 70	PERFORMANCE	500	25		zNA
25	0.859	70 to 80	PERFORMANCE	85.8536	26	Female	External Validation
26	0.884	70 to 80	PERFORMANCE	88.4382	27	Male	External Validation
27	0.86	70 to 80	PERFORMANCE	86.0293	28	Female	Internal Testing
28	0.864	70 to 80	PERFORMANCE	86.4273	29	Male	Internal Testing
29		70 to 80	PERFORMANCE	500	30		zNA
30	0.912	80 to 90	PERFORMANCE	91.1839	31	Female	External Validation
31	0.879	80 to 90	PERFORMANCE	87.8693	32	Male	External Validation
32	0.887	80 to 90	PERFORMANCE	88.6633	33	Female	Internal Testing
33	0.899	80 to 90	PERFORMANCE	89.8607	34	Male	Internal Testing
34		80 to 90	PERFORMANCE	500	35		zNA
35	0.922	90 +	PERFORMANCE	92.1903	36	Female	External Validation
36	0.885	90 +	PERFORMANCE	88.5262	37	Male	External Validation
37	0.904	90 +	PERFORMANCE	90.3995	38	Female	Internal Testing
38	0.903	90 +	PERFORMANCE	90.2532	39	Male	Internal Testing
39		90 +	PERFORMANCE	500	40		zNA
