# Supplementary material for: Multi-center retrospective cohort study applying deep learning to electrocardiograms to identify left heart valvular dysfunction
Source: Commun Med (Lond). 2023 Feb 14;3:24. doi: 10.1038/s43856-023-00240-w (PMC9929085; doi:10.1038/s43856-023-00240-w)
Supplement: Supplementary file 2 — Supplementary Data 2 [file 43856_2023_240_MOESM2_ESM.xlsx]

## Sheet: Sheet1
	id	group	individual	test_type	value
0	1	American Indian	0.843	External Validation	84.2887
1	2	American Indian	0.864	Internal Testing	86.4156
2	3	American Indian		zNA	500
3	4	Asian	0.81	External Validation	81.0393
4	5	Asian	0.883	Internal Testing	88.2777
5	6	Asian		zNA	500
6	7	Black	0.852	External Validation	85.236
7	8	Black	0.881	Internal Testing	88.1367
8	9	Black		zNA	500
9	10	Hispanic	0.85	External Validation	84.9899
10	11	Hispanic	0.859	Internal Testing	85.9364
11	12	Hispanic		zNA	500
12	13	Other	0.848	External Validation	84.8401
13	14	Other	0.876	Internal Testing	87.6421
14	15	Other		zNA	500
15	16	Pacific Islander	0.901	Internal Testing	90.0785
16	17	Pacific Islander		zNA	500
17	18	Unknown	0.857	External Validation	85.6933
18	19	Unknown	0.89	Internal Testing	89.0253
19	20	Unknown		zNA	500
20	21	White	0.852	External Validation	85.2399
21	22	White	0.891	Internal Testing	89.0775
22	23	White		zNA	500
