# Supplementary material for: Multi-center retrospective cohort study applying deep learning to electrocardiograms to identify left heart valvular dysfunction
Source: Commun Med (Lond). 2023 Feb 14;3:24. doi: 10.1038/s43856-023-00240-w (PMC9929085; doi:10.1038/s43856-023-00240-w)
Supplement: Supplementary file 3 — Supplementary Data 3 [file 43856_2023_240_MOESM3_ESM.xlsx]

## Sheet: Sheet1
	individual	group	observation	value	id	gender	test_type
0	0.838	18 to 30	TEST_STUMP	30	1	Female	External Validation
1	0.836	18 to 30	TEST_STUMP	30	2	Male	External Validation
2	0.866	18 to 30	TEST_STUMP	30	3	Female	Internal Testing
3	0.882	18 to 30	TEST_STUMP	30	4	Male	Internal Testing
4		18 to 30	TEST_STUMP	0	5		zNA
5	0.883	30 to 40	TEST_STUMP	30	6	Female	External Validation
6	0.889	30 to 40	TEST_STUMP	30	7	Male	External Validation
7	0.889	30 to 40	TEST_STUMP	30	8	Female	Internal Testing
8	0.822	30 to 40	TEST_STUMP	30	9	Male	Internal Testing
9		30 to 40	TEST_STUMP	0	10		zNA
10	0.824	40 to 50	TEST_STUMP	30	11	Female	External Validation
11	0.846	40 to 50	TEST_STUMP	30	12	Male	External Validation
12	0.907	40 to 50	TEST_STUMP	30	13	Female	Internal Testing
13	0.86	40 to 50	TEST_STUMP	30	14	Male	Internal Testing
14		40 to 50	TEST_STUMP	0	15		zNA
15	0.82	50 to 60	TEST_STUMP	30	16	Female	External Validation
16	0.836	50 to 60	TEST_STUMP	30	17	Male	External Validation
17	0.876	50 to 60	TEST_STUMP	30	18	Female	Internal Testing
18	0.878	50 to 60	TEST_STUMP	30	19	Male	Internal Testing
19		50 to 60	TEST_STUMP	0	20		zNA
20	0.863	60 to 70	TEST_STUMP	30	21	Female	External Validation
21	0.916	60 to 70	TEST_STUMP	30	22	Male	External Validation
22	0.849	60 to 70	TEST_STUMP	30	23	Female	Internal Testing
23	0.866	60 to 70	TEST_STUMP	30	24	Male	Internal Testing
24		60 to 70	TEST_STUMP	0	25		zNA
25	0.859	70 to 80	TEST_STUMP	30	26	Female	External Validation
26	0.884	70 to 80	TEST_STUMP	30	27	Male	External Validation
27	0.86	70 to 80	TEST_STUMP	30	28	Female	Internal Testing
28	0.864	70 to 80	TEST_STUMP	30	29	Male	Internal Testing
29		70 to 80	TEST_STUMP	0	30		zNA
30	0.912	80 to 90	TEST_STUMP	30	31	Female	External Validation
31	0.879	80 to 90	TEST_STUMP	30	32	Male	External Validation
32	0.887	80 to 90	TEST_STUMP	30	33	Female	Internal Testing
33	0.899	80 to 90	TEST_STUMP	30	34	Male	Internal Testing
34		80 to 90	TEST_STUMP	0	35		zNA
35	0.922	90 +	TEST_STUMP	30	36	Female	External Validation
36	0.885	90 +	TEST_STUMP	30	37	Male	External Validation
37	0.904	90 +	TEST_STUMP	30	38	Female	Internal Testing
38	0.903	90 +	TEST_STUMP	30	39	Male	Internal Testing
39		90 +	TEST_STUMP	0	40		zNA
