# Supplementary material for: Multi-center retrospective cohort study applying deep learning to electrocardiograms to identify left heart valvular dysfunction
Source: Commun Med (Lond). 2023 Feb 14;3:24. doi: 10.1038/s43856-023-00240-w (PMC9929085; doi:10.1038/s43856-023-00240-w)
Supplement: Supplementary file 4 — Supplementary Data 4 [file 43856_2023_240_MOESM4_ESM.xlsx]

## Sheet: Sheet1
	individual	group	observation	value	id	gender	test_type
0	0.833	18 to 30	PERFORMANCE	83.2963	1	Female	External Validation
1	0.843	18 to 30	PERFORMANCE	84.2956	2	Male	External Validation
2	0.903	18 to 30	PERFORMANCE	90.3292	3	Female	Internal Testing
3	0.796	18 to 30	PERFORMANCE	79.6475	4	Male	Internal Testing
4		18 to 30	PERFORMANCE	500	5		zNA
5	0.816	30 to 40	PERFORMANCE	81.5687	6	Female	External Validation
6	0.845	30 to 40	PERFORMANCE	84.5329	7	Male	External Validation
7	0.867	30 to 40	PERFORMANCE	86.7064	8	Female	Internal Testing
8	0.814	30 to 40	PERFORMANCE	81.4258	9	Male	Internal Testing
9		30 to 40	PERFORMANCE	500	10		zNA
10	0.869	40 to 50	PERFORMANCE	86.8904	11	Female	External Validation
11	0.816	40 to 50	PERFORMANCE	81.5804	12	Male	External Validation
12	0.889	40 to 50	PERFORMANCE	88.8774	13	Female	Internal Testing
13	0.853	40 to 50	PERFORMANCE	85.3039	14	Male	Internal Testing
14		40 to 50	PERFORMANCE	500	15		zNA
15	0.817	50 to 60	PERFORMANCE	81.6608	16	Female	External Validation
16	0.855	50 to 60	PERFORMANCE	85.4643	17	Male	External Validation
17	0.887	50 to 60	PERFORMANCE	88.6549	18	Female	Internal Testing
18	0.848	50 to 60	PERFORMANCE	84.8012	19	Male	Internal Testing
19		50 to 60	PERFORMANCE	500	20		zNA
20	0.778	60 to 70	PERFORMANCE	77.7898	21	Female	External Validation
21	0.84	60 to 70	PERFORMANCE	84.0331	22	Male	External Validation
22	0.901	60 to 70	PERFORMANCE	90.0734	23	Female	Internal Testing
23	0.879	60 to 70	PERFORMANCE	87.9235	24	Male	Internal Testing
24		60 to 70	PERFORMANCE	500	25		zNA
25	0.829	70 to 80	PERFORMANCE	82.923	26	Female	External Validation
26	0.849	70 to 80	PERFORMANCE	84.8769	27	Male	External Validation
27	0.915	70 to 80	PERFORMANCE	91.5332	28	Female	Internal Testing
28	0.906	70 to 80	PERFORMANCE	90.6112	29	Male	Internal Testing
29		70 to 80	PERFORMANCE	500	30		zNA
30	0.829	80 to 90	PERFORMANCE	82.8845	31	Female	External Validation
31	0.822	80 to 90	PERFORMANCE	82.1596	32	Male	External Validation
32	0.88	80 to 90	PERFORMANCE	87.9992	33	Female	Internal Testing
33	0.926	80 to 90	PERFORMANCE	92.5751	34	Male	Internal Testing
34		80 to 90	PERFORMANCE	500	35		zNA
35	0.849	90 +	PERFORMANCE	84.8932	36	Female	External Validation
36	0.845	90 +	PERFORMANCE	84.4932	37	Male	External Validation
37	0.91	90 +	PERFORMANCE	91.049	38	Female	Internal Testing
38	0.917	90 +	PERFORMANCE	91.7124	39	Male	Internal Testing
39		90 +	PERFORMANCE	500	40		zNA
