# Supplementary material for: Multi-center retrospective cohort study applying deep learning to electrocardiograms to identify left heart valvular dysfunction
Source: Commun Med (Lond). 2023 Feb 14;3:24. doi: 10.1038/s43856-023-00240-w (PMC9929085; doi:10.1038/s43856-023-00240-w)
Supplement: Supplementary file 5 — Supplementary Data 5 [file 43856_2023_240_MOESM5_ESM.xlsx]

## Sheet: Sheet1
	id	group	individual	test_type	value
0	1	American Indian	0.823	External Validation	82.3242
1	2	American Indian	0.889	Internal Testing	88.8702
2	3	American Indian		zNA	500
3	4	Asian	0.814	External Validation	81.3528
4	5	Asian	0.894	Internal Testing	89.3877
5	6	Asian		zNA	500
6	7	Black	0.822	External Validation	82.1733
7	8	Black	0.871	Internal Testing	87.1387
8	9	Black		zNA	500
9	10	Hispanic	0.866	External Validation	86.5842
10	11	Hispanic	0.89	Internal Testing	88.9595
11	12	Hispanic		zNA	500
12	13	Other	0.823	External Validation	82.26
13	14	Other	0.89	Internal Testing	89.027
14	15	Other		zNA	500
15	16	Pacific Islander	0.911	Internal Testing	91.1481
16	17	Pacific Islander		zNA	500
17	18	Unknown	0.786	External Validation	78.6169
18	19	Unknown	0.881	Internal Testing	88.086
19	20	Unknown		zNA	500
20	21	White	0.802	External Validation	80.1595
21	22	White	0.865	Internal Testing	86.4592
22	23	White		zNA	500
