# Supplementary material for: Multi-center retrospective cohort study applying deep learning to electrocardiograms to identify left heart valvular dysfunction
Source: Commun Med (Lond). 2023 Feb 14;3:24. doi: 10.1038/s43856-023-00240-w (PMC9929085; doi:10.1038/s43856-023-00240-w)
Supplement: Supplementary file 7 — Supplementary Data 7 [file 43856_2023_240_MOESM7_ESM.xlsx]

## Sheet: Sheet1
Figure	overall_ecg	overall_extracted	extracted_age	extracted_gender	extracted_ventrate	extracted_atrialrate	extracted_printerval	extracted_qtc
Figure 4	0.787686	0.212314	0.203268	0	0	0	0.00106423	0.00798174
Figure 5	0.628829	0.371171	0.326666	0	0.00712079	-0.0258129	-0.0017802	-0.00979109
